# Supplementary material for: Glutathione and Its Metabolic Enzymes in Gliomal Tumor Tissue and the Peritumoral Zone at Different Degrees of Anaplasia
Source: Curr Issues Mol Biol. 2022 Dec 19;44(12):6439–49. doi: 10.3390/cimb44120439 (PMC9777065; doi:10.3390/cimb44120439)
Supplement: Supplementary file 1 [file cimb-44-00439-s001.zip]

Archive with 1 entries (1 files):
- cimb-2049887-supplementary.pdf
